# Supplementary material for: Molecular Rapid Diagnostics Improve Time to Effective Therapy and Survival in Patients with Vancomycin-Resistant Enterococcus Bloodstream Infections
Source: Antibiotics (Basel). 2023 Jan 19;12(2):210. doi: 10.3390/antibiotics12020210 (PMC9952532; doi:10.3390/antibiotics12020210)
Supplement: Supplementary file 1 [file antibiotics-12-00210-s001.zip]

Archive with 1 entries (1 files):
- antibiotics-2145631-supplementary.pdf
